# Supplementary material for: Genomic Sequence of Canadian Chenopodium berlandieri: A North American Wild Relative of Quinoa
Source: Plants (Basel). 2023 Jan 19;12(3):467. doi: 10.3390/plants12030467 (PMC9920564; doi:10.3390/plants12030467)
Supplement: Supplementary file 1 [file plants-12-00467-s001.zip]

Archive with 1 entries (1 files):
- plants-2109851-supplementary.pdf
